# Supplementary material for: Myxobacterial Predation: A Standardised Lawn Predation Assay Highlights Strains with Unusually Efficient Predatory Activity
Source: Microorganisms. 2023 Feb 4;11(2):398. doi: 10.3390/microorganisms11020398 (PMC9967850; doi:10.3390/microorganisms11020398)
Supplement: Supplementary file 1 [file microorganisms-11-00398-s001.zip]

Archive with 2 entries (2 files):
- Supplemental Figures.pptx
- Supplemental Table S1.xlsx
