# Supplementary material for: Myxobacterial Predation: A Standardised Lawn Predation Assay Highlights Strains with Unusually Efficient Predatory Activity
Source: Microorganisms. 2023 Feb 4;11(2):398. doi: 10.3390/microorganisms11020398 (PMC9967850; doi:10.3390/microorganisms11020398)
Supplement: Supplementary file 1 [file microorganisms-11-00398-s001.zip › Supplemental Table S1.xlsx]

## Sheet: Myxobacteria Predation Assays
Study	Assay Type	Temperature	Duration	Controls/comparisons	Measurements taken	Myxobacteria	Prey
Norén and Raper (1962)	Lawn		24 hours		Zone of inhibition (mm)	Chondrococcus blasticus	Aerobacter aerogenes
						Chondrococcus crocatus	Bacillus megaterium
						Myxococcus fulvus	Bacillus subtilis
						Myxococcus lacteus	Escherichia coli
						Myxococcus virescens	Flavobacterium sp.
							Pseudomonas fluorescens
							Sarcina lutea
							Serratia marcescens
Harke, Hüttermann and Kuhlwein (1971)			3 days		Lytic activity	Chondrococcus coralloides	Bacillus cereus
							Bacillus subtilis
							Escherichia coli
							Micrococcus lysodeikticus
							Proteus vulgaris
							Pseudomonas fluorescens
							Rhodotorula rubra
							Rhodotorula mucilaginosa
							Saccharomyces cerevisiae
							Saccharomyces exiguus
							Staphylococcus aureus
							Torula utilis
Bull, Shetty and Subbarao (2002)	Streak	23 ± 2	4 days	Measurements compared to those of predation on E. coli	Swarm size and lysis (displayed as a percentage of wild-type)	Myxococcus coralloides	Coniothyrium minitans
						Myxococcus flavescens	Cylindrocarpon spp.
						Myxococcus fulvus	Escherichia coli
						Myxococcus stipitatus	Fusarium oxysporum f. sp. apii
						Myxococcus virescens	Gliocladium virens
						Myxococcus xanthus	Phytophthora capsici
							Pseudomonas aureofaciens
							Pseudomonas fluorescens
							Pythium ultimum
							Rhizoctonia spp.
							Sclerotinia minor
							Sclerotinia sclerotiorum
							Talaromyces flavus
							Trichoderma viride
							Verticillium albo-atrum
							Verticillium dahliae
Pham et al. (2005)	Lawn, Streak	33	7 days (lawn), 14 days (streak)	Motility: growth on CTTYE agar. Measurements compared to those of M. xanthus DK1622	Swarm size and lysis (displayed as a percentage of wild-type)	Myxococcus xanthus	Escherichia coli
							Pectobacterium carotovorum subsp. carotovorum
							Pseudomonas syringae pv. alisalensis
							Serratia marcescens
							Sphingomonas suberifaciens
							Xanthomonas campestris pv. vitians
Berleman et al. (2006)	Spot	32	1, 2 and 4 days	Low and high nutrient media	CFU	Myxococcus xanthus	Escherichia coli
							Bacillus subtilis
							Saccharomyces cerevisiae
							P1 bacteriophage
Hillesland, Lenski and Velicer (2007)	Patch	32	2 weeks		Patch encounter rate	Myxococcus xanthus	Escherichia coli
							Micrococcus luteus
Morgan et al. (2010)	Lawn	32	5 days	Motility: TPM buffer and casitone agar	Distance swarmed (mm)	Myxococcus spp.	Arthrobacter globiformus
						Myxococcus flavescens	Bacillus bataviensis
						Myxococcus virescens	Comamonas testosteroni
						Myxococcus macrosporus	Curtobacterium citreum
							Cytophaga johnsonae
							Escherichia coli
							Micrococcus luteus
							Pseudomonas fluorescens
							Rhizobium vitis
							Sinorhizobium fredii
							Sphingobium yanoikuyae
							Xanthomonas fragariae
Xiao et al. (2011)	Spot, Lawn	33	Periodically up to 120 hours		CFU/spot, swarm areaa (cm^2)	Corallococcus coralloides	Escherichia coli
						Myxococcus xanthus	Micrococcus luteus
Mendes-Soares and Velicer (2013)	Lawn	32	1 and 5 days	Predator-only on TPM and CTT agar	Cross-sectional distance converted to swarming rate (mm/day)	Myxococcus xanthus	Arthobacter globiformus
							Bacillus bataviensis
							Curtobacterium citreum
							Cytophaga johnsonae
							Escherichia coli
							Micrococcus luteus
							Pseudomonas fluorescens
							Rhizobium vitis
							Xanthomonas fragariae
Pan et al. (2013)	Two-chamber Liquid	32	16 hours	Wells without top chambers E. coli, isolated EPS and heat-inactivated M. xanthus	CFU/mL	Myxococcus xanthus	Escherichia coli
							Klebsiella pneumoniae
							Micrococcus luteus
							Pseudomonas aeruginosa
Seccareccia, Kost and Nett (2015)	Spot, Lawn, Liquid/CFU	32	10 days, 24 hours (CFU)	Prey-only spot, predator-only on TPM agar, Monocultures of predator or prey	Diameter of lysis or predator swarm (mm), CFU	Lysobacter capsica	Agrobacterium tumefaciens
						Lysobacter enzymogenes	Bacillus subtilis
						Lysobacter oryzae	Chromobacterium pseudoviolaceum
						Myxococcus fulvus	Escherichia coli
							Lactococcus lactis
							Micrococcus luteus
							Pseudomonas fluorescens
							Ralstonia solanacearum
							Rhodococcus rhodochrous
Livingstone, Morphew and Whitworth (2017)	Lawn	30	4 days		Swarm diameter (mm)	Corallococcus spp.	Bacillus subtilis
						Myxococcus spp.	Candida albicans
						Pyxidicoccus spp.	Enterococcus faecalis
						Sorangium cellulosum	Escherichia coli
							Klebsiella pneumoniae
							Proteus mirabilis
							Pseudomonas aeruginosa
							Staphylococcus aureus
							Staphylococcus epidermidis
							Staphylococcus saprophyticus
Zhang et al. (2020)	Single-cell spot		18 hours	UV-killed and non-dividing E. coli	Images	Myxococcus xanthus	Escherichia coli
Arend et al. (2020)	Lawn	32	3 days	CYE and TPM plates without prey	Swarm radius (mm)	Myxococcus xanthus	Agrobacterium tumefaciens
							Bacillus subtilis
							Escherichia coli
							Micrococcus luteus
							Streptomyces coelicolor
Petters et al. (2021)	Spot	30	14 days		Visible (≥ 1 mm) and no clear lysis	Chondromyces robustus	Bacillus megaterium
						Corallococcus coralloides	Bacillus subtilis
						Haliangium ochraceum	Cupriavidus basilense
						Kofleria flava	Delftia acidovorans
						Myxococcus fulvus	Enterobacter cloacae ssp. Dissolvens
						Stigmatella aurantiaca	Escherichia coli
							Gordonia rubripertincta
							Micrococcus luteus
							Pseudomonas fluorescens
							Pseudomonas putida
							Pseudomonas stutzeri
							Trabulsiella guamensis
